# Supplementary material for: Large-Scale Analysis of X Inactivation Variations between Primed and Naïve Human Embryonic Stem Cells
Source: Cells. 2022 May 24;11(11):1729. doi: 10.3390/cells11111729 (PMC9179337; doi:10.3390/cells11111729)
Supplement: Supplementary file 1 [file cells-11-01729-s001.zip]

Archive with 4 entries (4 files):
- Figure S1.pdf
- Figure S2 .pdf
- Figure S3.pdf
- Supplementary Table S1-Sample table.xlsx
