# Supplementary material for: Large-Scale Analysis of X Inactivation Variations between Primed and Naïve Human Embryonic Stem Cells
Source: Cells. 2022 May 24;11(11):1729. doi: 10.3390/cells11111729 (PMC9179337; doi:10.3390/cells11111729)
Supplement: Supplementary file 1 [file cells-11-01729-s001.zip › Supplementary Table S1-Sample table.xlsx]

## Sheet: hESCs
Sample number	Study	Status	Bioproject	Article	Protocol
ERR361240	male	Naïve	PRJEB4879	Chan, Yun-Shen, et al. "Induction of a human pluripotent state with distinct regulatory circuitry that resembles preimplantation epiblast." Cell stem cell 13.6 (2013): 663-675.	PD0325901(MEK inhibitor ),BIO (GSK3 inhibitor),Dorsomorphin(BMP inhibitor)),LIF in mTeSR1
ERR361241	male	Primed	PRJEB4879	Chan, Yun-Shen, et al. "Induction of a human pluripotent state with distinct regulatory circuitry that resembles preimplantation epiblast." Cell stem cell 13.6 (2013): 663-675.	control
ERR361242	male	Naïve	PRJEB4879	Chan, Yun-Shen, et al. "Induction of a human pluripotent state with distinct regulatory circuitry that resembles preimplantation epiblast." Cell stem cell 13.6 (2013): 663-675.	PD0325901(MEK inhibitor ),BIO (GSK3 inhibitor),Dorsomorphin(BMP inhibitor)),LIF in mTeSR1
ERR361243	male	Primed	PRJEB4879	Chan, Yun-Shen, et al. "Induction of a human pluripotent state with distinct regulatory circuitry that resembles preimplantation epiblast." Cell stem cell 13.6 (2013): 663-675.	control
ERR361244	male	Naïve	PRJEB4879	Chan, Yun-Shen, et al. "Induction of a human pluripotent state with distinct regulatory circuitry that resembles preimplantation epiblast." Cell stem cell 13.6 (2013): 663-675.	PD0325901(MEK inhibitor ),BIO (GSK3 inhibitor),Dorsomorphin(BMP inhibitor)),LIF in mTeSR1
ERR361245	male	Primed	PRJEB4879	Chan, Yun-Shen, et al. "Induction of a human pluripotent state with distinct regulatory circuitry that resembles preimplantation epiblast." Cell stem cell 13.6 (2013): 663-675.	control
SRR1561941	male	Primed	PRJNA259889	Sperber, Henrik, et al. "The metabolome regulates the epigenetic landscape during naive-to-primed human embryonic stem cell transition." Nature cell biology 17.12 (2015): 1523-1535.	control
SRR2297450	male	Naïve	PRJNA259889	Sperber, Henrik, et al. "The metabolome regulates the epigenetic landscape during naive-to-primed human embryonic stem cell transition." Nature cell biology 17.12 (2015): 1523-1535.	PD0325901 (MEK inhibitor),CHIR99021 (GSK3 inhibitor),SP600125 (JNK inhibitor),BIRB796 (p38 MAPK inhibitor), LIF,IGF in mTeSR1
SRR2297451	male	Naïve	PRJNA259889	Sperber, Henrik, et al. "The metabolome regulates the epigenetic landscape during naive-to-primed human embryonic stem cell transition." Nature cell biology 17.12 (2015): 1523-1535.	PD0325901 (MEK inhibitor),CHIR99021 (GSK3 inhibitor),SP600125 (JNK inhibitor),BIRB796 (p38 MAPK inhibitor), LIF,IGF in mTeSR1
ERR590400	A	Naïve	PRJEB7132	Takashima, Yasuhiro, et al. "Resetting transcription factor control circuitry toward ground-state pluripotency in human." Cell 158.6 (2014): 1254-1269.	PD0325901(MEK inhibitor),CHIR99021(GSK3 inhibitor),LIF,NANOG,KLF4 in N2B27 medium
ERR590401	A	Primed	PRJEB7132	Takashima, Yasuhiro, et al. "Resetting transcription factor control circuitry toward ground-state pluripotency in human." Cell 158.6 (2014): 1254-1269.	control
ERR590408	A	Primed	PRJEB7132	Takashima, Yasuhiro, et al. "Resetting transcription factor control circuitry toward ground-state pluripotency in human." Cell 158.6 (2014): 1254-1269.	control
ERR590410	A	Primed	PRJEB7132	Takashima, Yasuhiro, et al. "Resetting transcription factor control circuitry toward ground-state pluripotency in human." Cell 158.6 (2014): 1254-1269.	control
ERR1924232	B	Naïve	PRJEB20388	Guo, Ge, et al. "Epigenetic resetting of human pluripotency." Development 144.15 (2017): 2748-2763.	PD0325901 (MEK inhibitor),CHIR99021 (GSK3 inhibitor), Go6983 (PKC inhibitor), LIF,FGF2 in KO-DMEM in N2B27
ERR1924233	B	Naïve	PRJEB20388	Guo, Ge, et al. "Epigenetic resetting of human pluripotency." Development 144.15 (2017): 2748-2763.	PD0325901 (MEK inhibitor),CHIR99021 (GSK3 inhibitor), Go6983 (PKC inhibitor), LIF,FGF2 in KO-DMEM in N2B27
ERR1924234	B	Naïve	PRJEB20388	Guo, Ge, et al. "Epigenetic resetting of human pluripotency." Development 144.15 (2017): 2748-2763.	PD0325901 (MEK inhibitor),CHIR99021 (GSK3 inhibitor), Go6983 (PKC inhibitor), LIF,FGF2 in KO-DMEM in N2B27
ERR1924235	B	Naïve	PRJEB20388	Guo, Ge, et al. "Epigenetic resetting of human pluripotency." Development 144.15 (2017): 2748-2763.	PD0325901 (MEK inhibitor),CHIR99021 (GSK3 inhibitor), Go6983 (PKC inhibitor), LIF,FGF2 in KO-DMEM in N2B27
ERR1924236	B	Naïve	PRJEB20388	Guo, Ge, et al. "Epigenetic resetting of human pluripotency." Development 144.15 (2017): 2748-2763.	PD0325901 (MEK inhibitor),CHIR99021 (GSK3 inhibitor), Go6983 (PKC inhibitor), LIF,FGF2 in KO-DMEM in N2B27
ERR1924246	B	Primed	PRJEB20388	Guo, Ge, et al. "Epigenetic resetting of human pluripotency." Development 144.15 (2017): 2748-2763.	control
ERR1924247	B	Primed	PRJEB20388	Guo, Ge, et al. "Epigenetic resetting of human pluripotency." Development 144.15 (2017): 2748-2763.	control
ERR1924248	B	Primed	PRJEB20388	Guo, Ge, et al. "Epigenetic resetting of human pluripotency." Development 144.15 (2017): 2748-2763.	control
SRR4289950	C	Naïve	PRJNA343938	Sahakyan, Anna, et al. "Human naive pluripotent stem cells model X chromosome dampening and X inactivation." Cell stem cell 20.1 (2017): 87-101.	PD0325901 (MEK inhibitor), IM-12 (GSK3 inhibitor), LIF, WH-4-023 (Src inhibitor), SB590885 (B-Raf inhibitor), Activin A, FGF2 in N2B27+F-12 medium
SRR4289951	C	Naïve	PRJNA343938	Sahakyan, Anna, et al. "Human naive pluripotent stem cells model X chromosome dampening and X inactivation." Cell stem cell 20.1 (2017): 87-101.	PD0325901 (MEK inhibitor), IM-12 (GSK3 inhibitor), LIF, WH-4-023 (Src inhibitor), SB590885 (B-Raf inhibitor), Activin A, FGF2 in N2B27+F-12 medium
SRR4289952	C	Naïve	PRJNA343938	Sahakyan, Anna, et al. "Human naive pluripotent stem cells model X chromosome dampening and X inactivation." Cell stem cell 20.1 (2017): 87-101.	PD0325901 (MEK inhibitor), IM-12 (GSK3 inhibitor), LIF, WH-4-023 (Src inhibitor), SB590885 (B-Raf inhibitor), Activin A, FGF2 in N2B27+F-12 medium
SRR4289953	C	Naïve	PRJNA343938	Sahakyan, Anna, et al. "Human naive pluripotent stem cells model X chromosome dampening and X inactivation." Cell stem cell 20.1 (2017): 87-101.	PD0325901 (MEK inhibitor), IM-12 (GSK3 inhibitor), LIF, WH-4-023 (Src inhibitor), SB590885 (B-Raf inhibitor), Activin A, FGF2 in N2B27+F-12 medium
SRR4289954	C	Naïve	PRJNA343938	Sahakyan, Anna, et al. "Human naive pluripotent stem cells model X chromosome dampening and X inactivation." Cell stem cell 20.1 (2017): 87-101.	PD0325901 (MEK inhibitor), IM-12 (GSK3 inhibitor), LIF, WH-4-023 (Src inhibitor), SB590885 (B-Raf inhibitor), Activin A, FGF2 in N2B27+F-12 medium
SRR4289955	C	Naïve	PRJNA343938	Sahakyan, Anna, et al. "Human naive pluripotent stem cells model X chromosome dampening and X inactivation." Cell stem cell 20.1 (2017): 87-101.	PD0325901 (MEK inhibitor), IM-12 (GSK3 inhibitor), LIF, WH-4-023 (Src inhibitor), SB590885 (B-Raf inhibitor), Activin A, FGF2 in N2B27+F-12 medium
SRR4289956	C	Naïve	PRJNA343938	Sahakyan, Anna, et al. "Human naive pluripotent stem cells model X chromosome dampening and X inactivation." Cell stem cell 20.1 (2017): 87-101.	PD0325901 (MEK inhibitor), IM-12 (GSK3 inhibitor), LIF, WH-4-023 (Src inhibitor), SB590885 (B-Raf inhibitor), Activin A, FGF2 in N2B27+F-12 medium
SRR4289957	C	Primed	PRJNA343938	Sahakyan, Anna, et al. "Human naive pluripotent stem cells model X chromosome dampening and X inactivation." Cell stem cell 20.1 (2017): 87-101.	control
SRR4289958	C	Primed	PRJNA343938	Sahakyan, Anna, et al. "Human naive pluripotent stem cells model X chromosome dampening and X inactivation." Cell stem cell 20.1 (2017): 87-101.	control
SRR5151102	D	Naïve	PRJNA360413	Collier, Amanda J., et al. "Comprehensive cell surface protein profiling identifies specific markers of human naive and primed pluripotent states." Cell stem cell 20.6 (2017): 874-890.	PD0325901 (MEK inhibitor), IM-12 (GSK3 inhibitor), LIF, WH-4-023 (Src inhibitor), SB590885 (B-Raf inhibitor), Activin A, bFGF in N2B27+F-12 medium
SRR5151103	D	Naïve	PRJNA360413	Collier, Amanda J., et al. "Comprehensive cell surface protein profiling identifies specific markers of human naive and primed pluripotent states." Cell stem cell 20.6 (2017): 874-890.	PD0325901 (MEK inhibitor), IM-12 (GSK3 inhibitor), LIF, WH-4-023 (Src inhibitor), SB590885 (B-Raf inhibitor), Activin A, bFGF in N2B27+F-12 medium
SRR5151104	D	Naïve	PRJNA360413	Collier, Amanda J., et al. "Comprehensive cell surface protein profiling identifies specific markers of human naive and primed pluripotent states." Cell stem cell 20.6 (2017): 874-890.	PD0325901 (MEK inhibitor), IM-12 (GSK3 inhibitor), LIF, WH-4-023 (Src inhibitor), SB590885 (B-Raf inhibitor), Activin A, bFGF in N2B27+F-12 medium
SRR5151096	D	Naïve	PRJNA360413	Collier, Amanda J., et al. "Comprehensive cell surface protein profiling identifies specific markers of human naive and primed pluripotent states." Cell stem cell 20.6 (2017): 874-890.	PD0325901 (MEK inhibitor), IM-12 (GSK3 inhibitor), LIF, WH-4-023 (Src inhibitor), SB590885 (B-Raf inhibitor), Activin A, bFGF in N2B27+F-12 medium
SRR5151097	D	Naïve	PRJNA360413	Collier, Amanda J., et al. "Comprehensive cell surface protein profiling identifies specific markers of human naive and primed pluripotent states." Cell stem cell 20.6 (2017): 874-890.	PD0325901 (MEK inhibitor), IM-12 (GSK3 inhibitor), LIF, WH-4-023 (Src inhibitor), SB590885 (B-Raf inhibitor), Activin A, bFGF in N2B27+F-12 medium
SRR5151098	D	Naïve	PRJNA360413	Collier, Amanda J., et al. "Comprehensive cell surface protein profiling identifies specific markers of human naive and primed pluripotent states." Cell stem cell 20.6 (2017): 874-890.	PD0325901 (MEK inhibitor), IM-12 (GSK3 inhibitor), LIF, WH-4-023 (Src inhibitor), SB590885 (B-Raf inhibitor), Activin A, bFGF in N2B27+F-12 medium
SRR5151099	D	Naïve	PRJNA360413	Collier, Amanda J., et al. "Comprehensive cell surface protein profiling identifies specific markers of human naive and primed pluripotent states." Cell stem cell 20.6 (2017): 874-890.	PD0325901 (MEK inhibitor), IM-12 (GSK3 inhibitor), LIF, WH-4-023 (Src inhibitor), SB590885 (B-Raf inhibitor), Activin A, bFGF in N2B27+F-12 medium
SRR5151100	D	Naïve	PRJNA360413	Collier, Amanda J., et al. "Comprehensive cell surface protein profiling identifies specific markers of human naive and primed pluripotent states." Cell stem cell 20.6 (2017): 874-890.	PD0325901 (MEK inhibitor), IM-12 (GSK3 inhibitor), LIF, WH-4-023 (Src inhibitor), SB590885 (B-Raf inhibitor), Activin A, bFGF in N2B27+F-12 medium
SRR5151101	D	Naïve	PRJNA360413	Collier, Amanda J., et al. "Comprehensive cell surface protein profiling identifies specific markers of human naive and primed pluripotent states." Cell stem cell 20.6 (2017): 874-890.	PD0325901 (MEK inhibitor), IM-12 (GSK3 inhibitor), LIF, WH-4-023 (Src inhibitor), SB590885 (B-Raf inhibitor), Activin A, bFGF in N2B27+F-12 medium
SRR5151105	D	Primed	PRJNA360413	Collier, Amanda J., et al. "Comprehensive cell surface protein profiling identifies specific markers of human naive and primed pluripotent states." Cell stem cell 20.6 (2017): 874-890.	control
SRR5151106	D	Primed	PRJNA360413	Collier, Amanda J., et al. "Comprehensive cell surface protein profiling identifies specific markers of human naive and primed pluripotent states." Cell stem cell 20.6 (2017): 874-890.	control
SRR5151107	D	Primed	PRJNA360413	Collier, Amanda J., et al. "Comprehensive cell surface protein profiling identifies specific markers of human naive and primed pluripotent states." Cell stem cell 20.6 (2017): 874-890.	control
SRR6748810	E	Primed	PRJNA434588	Di Stefano, Bruno, et al. "Reduced MEK inhibition preserves genomic stability in naive human embryonic stem cells." Nature methods 15.9 (2018): 732-740.	control
SRR6748811	E	Primed	PRJNA434588	Di Stefano, Bruno, et al. "Reduced MEK inhibition preserves genomic stability in naive human embryonic stem cells." Nature methods 15.9 (2018): 732-740.	control
SRR6748812	E	Primed	PRJNA434588	Di Stefano, Bruno, et al. "Reduced MEK inhibition preserves genomic stability in naive human embryonic stem cells." Nature methods 15.9 (2018): 732-740.	control
SRR6748813	E	Primed	PRJNA434588	Di Stefano, Bruno, et al. "Reduced MEK inhibition preserves genomic stability in naive human embryonic stem cells." Nature methods 15.9 (2018): 732-740.	control
SRR6748814	E	Primed	PRJNA434588	Di Stefano, Bruno, et al. "Reduced MEK inhibition preserves genomic stability in naive human embryonic stem cells." Nature methods 15.9 (2018): 732-740.	control
SRR6748815	E	Naïve	PRJNA434588	Di Stefano, Bruno, et al. "Reduced MEK inhibition preserves genomic stability in naive human embryonic stem cells." Nature methods 15.9 (2018): 732-740.	PD0325901 (MEK inhibitor), IM-12 (GSK3 inhibitor), LIF, WH-4-023 (Src inhibitor), SB590885 (B-Raf inhibitor), Activin A, bFGF in N2B27+F-12 medium
SRR6748816	E	Naïve	PRJNA434588	Di Stefano, Bruno, et al. "Reduced MEK inhibition preserves genomic stability in naive human embryonic stem cells." Nature methods 15.9 (2018): 732-740.	PD0325901 (MEK inhibitor), IM-12 (GSK3 inhibitor), LIF, WH-4-023 (Src inhibitor), SB590885 (B-Raf inhibitor), Activin A, bFGF in N2B27+F-12 medium
SRR6748817	E	Naïve	PRJNA434588	Di Stefano, Bruno, et al. "Reduced MEK inhibition preserves genomic stability in naive human embryonic stem cells." Nature methods 15.9 (2018): 732-740.	PD0325901 (MEK inhibitor), IM-12 (GSK3 inhibitor), LIF, WH-4-023 (Src inhibitor), SB590885 (B-Raf inhibitor), Activin A, bFGF in N2B27+F-12 medium
SRR6748818	E	Naïve	PRJNA434588	Di Stefano, Bruno, et al. "Reduced MEK inhibition preserves genomic stability in naive human embryonic stem cells." Nature methods 15.9 (2018): 732-740.	PD0325901 (MEK inhibitor), IM-12 (GSK3 inhibitor), LIF, WH-4-023 (Src inhibitor), SB590885 (B-Raf inhibitor), Activin A, bFGF in N2B27+F-12 medium
SRR6748819	E	Naïve	PRJNA434588	Di Stefano, Bruno, et al. "Reduced MEK inhibition preserves genomic stability in naive human embryonic stem cells." Nature methods 15.9 (2018): 732-740.	PD0325901 (MEK inhibitor), IM-12 (GSK3 inhibitor), LIF, WH-4-023 (Src inhibitor), SB590885 (B-Raf inhibitor), Activin A, bFGF in N2B27+F-12 medium
SRR6748820	E	Naïve	PRJNA434588	Di Stefano, Bruno, et al. "Reduced MEK inhibition preserves genomic stability in naive human embryonic stem cells." Nature methods 15.9 (2018): 732-740.	PD0325901 (MEK inhibitor), IM-12 (GSK3 inhibitor), LIF, WH-4-023 (Src inhibitor), SB590885 (B-Raf inhibitor), Activin A, bFGF in N2B27+F-12 medium
SRR6748821	E	Naïve	PRJNA434588	Di Stefano, Bruno, et al. "Reduced MEK inhibition preserves genomic stability in naive human embryonic stem cells." Nature methods 15.9 (2018): 732-740.	PD0325901 (MEK inhibitor), IM-12 (GSK3 inhibitor), LIF, WH-4-023 (Src inhibitor), SB590885 (B-Raf inhibitor), Activin A, bFGF in N2B27+F-12 medium
SRR6748822	E	Naïve	PRJNA434588	Di Stefano, Bruno, et al. "Reduced MEK inhibition preserves genomic stability in naive human embryonic stem cells." Nature methods 15.9 (2018): 732-740.	PD0325901 (MEK inhibitor), IM-12 (GSK3 inhibitor), LIF, WH-4-023 (Src inhibitor), SB590885 (B-Raf inhibitor), Activin A, bFGF in N2B27+F-12 medium
SRR6748823	E	Naïve	PRJNA434588	Di Stefano, Bruno, et al. "Reduced MEK inhibition preserves genomic stability in naive human embryonic stem cells." Nature methods 15.9 (2018): 732-740.	PD0325901 (MEK inhibitor), IM-12 (GSK3 inhibitor), LIF, WH-4-023 (Src inhibitor), SB590885 (B-Raf inhibitor), Activin A, bFGF in N2B27+F-12 medium
SRR6748824	E	Naïve	PRJNA434588	Di Stefano, Bruno, et al. "Reduced MEK inhibition preserves genomic stability in naive human embryonic stem cells." Nature methods 15.9 (2018): 732-740.	PD0325901 (MEK inhibitor), IM-12 (GSK3 inhibitor), LIF, WH-4-023 (Src inhibitor), SB590885 (B-Raf inhibitor), Activin A, bFGF in N2B27+F-12 medium
SRR6748825	E	Naïve	PRJNA434588	Di Stefano, Bruno, et al. "Reduced MEK inhibition preserves genomic stability in naive human embryonic stem cells." Nature methods 15.9 (2018): 732-740.	PD0325901 (MEK inhibitor), IM-12 (GSK3 inhibitor), LIF, WH-4-023 (Src inhibitor), SB590885 (B-Raf inhibitor), Activin A, bFGF in N2B27+F-12 medium
SRR6748826	E	Naïve	PRJNA434588	Di Stefano, Bruno, et al. "Reduced MEK inhibition preserves genomic stability in naive human embryonic stem cells." Nature methods 15.9 (2018): 732-740.	PD0325901 (MEK inhibitor), IM-12 (GSK3 inhibitor), LIF, WH-4-023 (Src inhibitor), SB590885 (B-Raf inhibitor), Activin A, bFGF in N2B27+F-12 medium
SRR6748827	E	Naïve	PRJNA434588	Di Stefano, Bruno, et al. "Reduced MEK inhibition preserves genomic stability in naive human embryonic stem cells." Nature methods 15.9 (2018): 732-740.	PD0325901 (MEK inhibitor), IM-12 (GSK3 inhibitor), LIF, WH-4-023 (Src inhibitor), SB590885 (B-Raf inhibitor), Activin A, bFGF in N2B27+F-12 medium
SRR6748828	E	Naïve	PRJNA434588	Di Stefano, Bruno, et al. "Reduced MEK inhibition preserves genomic stability in naive human embryonic stem cells." Nature methods 15.9 (2018): 732-740.	PD0325901 (MEK inhibitor), IM-12 (GSK3 inhibitor), LIF, WH-4-023 (Src inhibitor), SB590885 (B-Raf inhibitor), Activin A, bFGF in N2B27+F-12 medium
SRR2057605	F	Naïve	PRJNA286204	Ji, Xiong, et al. "3D chromosome regulatory landscape of human pluripotent cells." Cell stem cell 18.2 (2016): 262-275.	PD0325901 (MEK inhibitor), IM-12 (GSK3 inhibitor), LIF, WH-4-023 (Src inhibitor), SB590885 (B-Raf inhibitor), Activin A, FGF2 in N2B27+F-12 medium
SRR2057606	F	Naïve	PRJNA286204	Ji, Xiong, et al. "3D chromosome regulatory landscape of human pluripotent cells." Cell stem cell 18.2 (2016): 262-275.	PD0325901 (MEK inhibitor), IM-12 (GSK3 inhibitor), LIF, WH-4-023 (Src inhibitor), SB590885 (B-Raf inhibitor), Activin A, FGF2 in N2B27+F-12 medium
SRR2057607	F	Primed	PRJNA286204	Ji, Xiong, et al. "3D chromosome regulatory landscape of human pluripotent cells." Cell stem cell 18.2 (2016): 262-275.	control
SRR2057608	F	Primed	PRJNA286204	Ji, Xiong, et al. "3D chromosome regulatory landscape of human pluripotent cells." Cell stem cell 18.2 (2016): 262-275.	control
SRR4035058	G	Naïve	PRJNA339108	Theunissen, Thorold W., et al. "Molecular criteria for defining the naive human pluripotent state." Cell stem cell 19.4 (2016): 502-515.	PD0325901 (MEK inhibitor),CHIR99021 (GSK3 inhibitor), Go6983 (PKC inhibitor), LIF, SP600125 (JNK inhibitor), BIRB796 (p38 MAPK inhibitor),FGF2 TGFβ1 in KO-DMEM
SRR4035061	G	Primed	PRJNA339108	Theunissen, Thorold W., et al. "Molecular criteria for defining the naive human pluripotent state." Cell stem cell 19.4 (2016): 502-515.	control
SRR10611150	H	Primed	PRJNA594287	Park, Tea Soon, et al. "Vascular progenitors generated from tankyrase inhibitor-regulated na?ve diabetic human iPSC potentiate efficient revascularization of ischemic retina." Nature communications 11.1 (2020): 1-20.	control
SRR10611158	H	Naïve	PRJNA594287	Park, Tea Soon, et al. "Vascular progenitors generated from tankyrase inhibitor-regulated na?ve diabetic human iPSC potentiate efficient revascularization of ischemic retina." Nature communications 11.1 (2020): 1-20.	PD0325901 (MEK inhibitor),CHIR99021 (GSK3 inhibitor),LIF, XAV939 (Wnt inhibitor) in DMEM\F-12
SRR4301706	I	Primed	PRJNA344796	Hu, Zhixing, et al. "Transient inhibition of mTOR in human pluripotent stem cells enables robust formation of mouse-human chimeric embryos." Science Advances 6.20 (2020): eaaz0298.	control
SRR4301707	I	Primed	PRJNA344796	Hu, Zhixing, et al. "Transient inhibition of mTOR in human pluripotent stem cells enables robust formation of mouse-human chimeric embryos." Science Advances 6.20 (2020): eaaz0298.	control
SRR4301708	I	Primed	PRJNA344796	Hu, Zhixing, et al. "Transient inhibition of mTOR in human pluripotent stem cells enables robust formation of mouse-human chimeric embryos." Science Advances 6.20 (2020): eaaz0298.	control
SRR4301709	I	Naïve	PRJNA344796	Hu, Zhixing, et al. "Transient inhibition of mTOR in human pluripotent stem cells enables robust formation of mouse-human chimeric embryos." Science Advances 6.20 (2020): eaaz0298.	PD0325901 (MEK inhibitor),CHIR99021 (GSK3 inhibitor), LIF, Torin1, insulin in N2B27+F-12 medium
SRR4301710	I	Naïve	PRJNA344796	Hu, Zhixing, et al. "Transient inhibition of mTOR in human pluripotent stem cells enables robust formation of mouse-human chimeric embryos." Science Advances 6.20 (2020): eaaz0298.	PD0325901 (MEK inhibitor),CHIR99021 (GSK3 inhibitor), LIF, Torin1, insulin in N2B27+F-12 medium
SRR4301711	I	Naïve	PRJNA344796	Hu, Zhixing, et al. "Transient inhibition of mTOR in human pluripotent stem cells enables robust formation of mouse-human chimeric embryos." Science Advances 6.20 (2020): eaaz0298.	PD0325901 (MEK inhibitor),CHIR99021 (GSK3 inhibitor), LIF, Torin1, insulin in N2B27+F-12 medium

## Sheet: Sorted naive samples (An et al)
Sample number	Status	Cell line
CRR129696	High naïve	WIBR3_MGT
CRR148489	High naïve	WIBR3_MGT
CRR148490	High naïve	WIBR3_MGT
CRR148491	Low naïve	WIBR3_MGT
CRR148492	Low naïve	WIBR3_MGT
CRR148493	Low naïve	WIBR3_MGT
CRR148497	High naïve	WIBR3
CRR148498	High naïve	WIBR3
CRR148499	High naïve	WIBR3
CRR148500	Low naïve	WIBR3
CRR148501	Low naïve	WIBR3
CRR148502	Low naïve	WIBR3
CRR148503	High naïve	H9
CRR148504	High naïve	H9
CRR148505	Low naïve	H9
CRR148506	Low naïve	H9
CRR148507	High naïve	WIBR2
CRR148508	High naïve	WIBR2
CRR148509	Low naïve	WIBR2
CRR148510	Low naïve	WIBR2

## Sheet: Epiblast samples (Petropoulos)
Cell	Embryo
E6_10_1046	E6_10
E6_10_1048	E6_10
E6_10_1049	E6_10
E6_10_1050	E6_10
E6_10_1052	E6_10
E6_10_1056	E6_10
E6_10_1057	E6_10
E6_6_722	E6_6
E6_12_1274	E6_12
E6_12_1289	E6_12
E6_17_1586	E6_17
E6_17_1588	E6_17
E6_17_1617	E6_17
E7_10_760	E7_10
E7_10_761	E7_10
E7_10_762	E7_10
E7_10_764	E7_10
E7_10_766	E7_10
E7_12_858	E7_12
E7_12_869	E7_12
E7_12_871	E7_12
E6_8_792	E6_8
E6_8_794	E6_8
E6_8_801	E6_8
E6_8_802	E6_8
E6_8_815	E6_8
E6_8_816	E6_8
E6_8_820	E6_8
E6_9_1022	E6_9
E6_9_1024	E6_9
E7_17_1335	E7_17
E7_8_311	E7_8
E7_8_312	E7_8
E7_8_317	E7_8
E7_8_329	E7_8
